# Supplementary material for: A RAIR–ATC transcriptional axis and multimodal drug-response modelling reveal class-level vulnerabilities in thyroid cancer
Source: Front Pharmacol. 2026 May 18;17:1789743. doi: 10.3389/fphar.2026.1789743 (PMC13223037; doi:10.3389/fphar.2026.1789743)
Supplement: Supplementary file 2 [file Supplementaryfile2.xlsx]

## Sheet: Table S1
Table S1. DepMap thyroid cell lines and RAIR-like annotation.
List of all DepMap thyroid cancer cell lines used in this study. For each line, the table reports the DepMap identifier (depmapId), common cell-line name (cellLine), lineage and primary disease annotation, the RAIRlike score derived from the RAIR signature applied to DepMap expression (RAIRScoreCell), the corresponding RAIR-like group (RAIRGroupCell, RAIR_high vs RAIR_low), and the availability o…
depmapId	cellLine	lineage	primaryDisease	RAIRScoreCell	RAIRGroupCell	inPRISM	inGDSC
ACH-001384	RO82-W-1	Thyroid	Well-Differentiated Thyroid Cancer	2.273	RAIR_low	FALSE	TRUE
ACH-001350	HTC-C3	Thyroid	Anaplastic Thyroid Cancer	2.285	RAIR_low	FALSE	TRUE
ACH-001528	IHH-4	Thyroid	Well-Differentiated Thyroid Cancer	2.323	RAIR_low	FALSE	TRUE
ACH-002041	HOTHC	Thyroid	Anaplastic Thyroid Cancer	2.538	RAIR_low	FALSE	FALSE
ACH-001443	ASH-3	Thyroid	Anaplastic Thyroid Cancer	2.559	RAIR_low	FALSE	TRUE
ACH-001307	8505C	Thyroid	Anaplastic Thyroid Cancer	2.715	RAIR_low	TRUE	TRUE
ACH-000897	FTC-238	Thyroid	Well-Differentiated Thyroid Cancer	2.717	RAIR_low	TRUE	FALSE
ACH-001306	8305C	Thyroid	Anaplastic Thyroid Cancer	2.819	RAIR_low	TRUE	TRUE
ACH-000174	CAL-62	Thyroid	Anaplastic Thyroid Cancer	2.83	RAIR_high	TRUE	TRUE
ACH-000903	FTC-133	Thyroid	Well-Differentiated Thyroid Cancer	2.861	RAIR_high	TRUE	TRUE
ACH-000716	TT2609-C02	Thyroid	Well-Differentiated Thyroid Cancer	2.902	RAIR_high	TRUE	TRUE
ACH-000191	BHT-101	Thyroid	Anaplastic Thyroid Cancer	2.917	RAIR_high	TRUE	TRUE
ACH-001356	MB-1	Thyroid	Anaplastic Thyroid Cancer	2.989	RAIR_high	FALSE	FALSE
ACH-000456	B-CPAP	Thyroid	Poorly Differentiated Thyroid Cancer	3.049	RAIR_high	TRUE	TRUE
ACH-000058	ML-1	Thyroid	Well-Differentiated Thyroid Cancer	3.228	RAIR_high	FALSE	TRUE
ACH-001321	TT	Thyroid	Medullary Thyroid Cancer	3.231	RAIR_high	TRUE	TRUE
ACH-002148	K5	Thyroid	Well-Differentiated Thyroid Cancer		NA	FALSE	TRUE
ACH-002397	KMH-2	Thyroid	Anaplastic Thyroid Cancer		NA	FALSE	TRUE

## Sheet: Table S2
Table S2. Class-level Delta AUC for targeted drug classes in PRISM thyroid models.
Summary of Delta AUC (RAIRhigh _ RAIRlow) at the drug-class level in the PRISM thyroid subset. For each targeted class (drugClass: RAF/BRAF, VEGFR/KDR, mTOR), the table reports the number of drugs with sufficient coverage (nDrugs), the mean Delta AUC across drugs (meanDeltaAUC), and the standard deviation (sdDeltaAUC). Negative meanDeltaAUC values indicate that, on average, drugs in that class ar…
drugClass	nDrugs	meanDeltaAUC	sdDeltaAUC
RAF/BRAF	6	-0.193	0.169
VEGFR/KDR	41	-0.096	0.144
mTOR	169	-0.029	0.111

## Sheet: Table S3
Table S3. Summary statistics for discovery-cohort purity/ESTIMATE comparisons and TCGA projection correlations of the RAIR signature with tumour microenvironment-related features.
For the discovery cohort GSE151179, the table reports the comparison of StromalScore, ImmuneScore, ESTIMATEScore and TumorPurity between RAI-avid and RAIR tumours. For the TCGA-THCA projection analysis, the table reports Pearson correlation coefficients between the RAIR signature score and marker-based scores for endothelial cells, macrophages, B cells, T cells and fibroblasts, together with ESTI…
Section	Dataset	Feature	N	Statistic	Effect	P	FDR	Summary
Discovery cohort purity	GSE151179	High purity count	39	Count	-	-	-	Avid 2; Refractory 20
Discovery cohort purity	GSE151179	Low purity count	39	Count	-	-	-	Avid 2; Refractory 15
Discovery cohort purity	GSE151179	Overall Fisher exact test	39	Fisher exact test	-	1.000	-	High vs low purity distribution by RAI status
Discovery cohort ESTIMATE comparison	GSE151179	ESTIMATEScore	39	Wilcoxon rank-sum	-	0.841	0.947	Avid median 1428.889; Refractory median 943.859
Discovery cohort ESTIMATE comparison	GSE151179	ImmuneScore	39	Wilcoxon rank-sum	-	0.947	0.947	Avid median 1071.547; Refractory median 848.714
Discovery cohort ESTIMATE comparison	GSE151179	StromalScore	39	Wilcoxon rank-sum	-	0.672	0.947	Avid median 304.344; Refractory median 74.160
Discovery cohort ESTIMATE comparison	GSE151179	TumorPurity	39	Wilcoxon rank-sum	-	0.841	0.947	Avid median 0.665; Refractory median 0.736
TCGA projection correlation	TCGA-THCA	Macrophage	505	Pearson r	-0.333	1.46e-14	1.31e-13	Marker genes n = 10
TCGA projection correlation	TCGA-THCA	B_cell	505	Pearson r	-0.281	1.21e-10	5.44e-10	Marker genes n = 8
TCGA projection correlation	TCGA-THCA	T_cell	505	Pearson r	-0.256	5.50e-09	1.65e-08	Marker genes n = 8
TCGA projection correlation	TCGA-THCA	Endothelial	505	Pearson r	0.224	3.47e-07	7.81e-07	Marker genes n = 9
TCGA projection correlation	TCGA-THCA	Fibroblast	505	Pearson r	-0.180	4.72e-05	8.49e-05	Marker genes n = 10
TCGA projection correlation	TCGA-THCA	ImmuneScore	505	Pearson r	-0.024	0.594	0.792	-
TCGA projection correlation	TCGA-THCA	ESTIMATEScore	505	Pearson r	-0.020	0.662	0.792	-
TCGA projection correlation	TCGA-THCA	TumorPurity	505	Pearson r	0.017	0.704	0.792	-
TCGA projection correlation	TCGA-THCA	StromalScore	505	Pearson r	-0.009	0.834	0.834	-

## Sheet: Table S4
Table S4. Summary statistics for benchmark comparisons of the RAIR signature and related transcriptional signatures.
This table summarises the analyses presented in Figure S9. For the public-cohort benchmark, the table reports signed AUC values, nominal P values and multiple-testing-adjusted significance values for the RAIR signature and the comparator signatures in GSE151179 and in the four independent ATC cohorts. For the drug-sensitivity benchmark, the table reports class-level mean ΔAUC values for RAF/BRAF …
section	dataset_model	comparison	signature	signature_source	n_primary	n_secondary	n_tertiary	metric_1_name	metric_1_value	metric_2_name	metric_2_value	p_value	fdr	note
RAIR-specific benchmark	GSE151179	Refractory vs Avid	RAIR (study)	Study-derived RAIR up-module score	35	4	-	Signed AUC	1.000	AUC	1.000	0.001	0.008	Positive signed AUC indicates higher signature scores in Refractory tumors.
RAIR-specific benchmark	GSE151179	Refractory vs Avid	EMT	MSigDB Hallmark	35	4	-	Signed AUC	-0.086	AUC	0.457	0.799	0.799	Positive signed AUC indicates higher signature scores in Refractory tumors.
RAIR-specific benchmark	GSE151179	Refractory vs Avid	Hypoxia	MSigDB Hallmark	35	4	-	Signed AUC	-0.286	AUC	0.357	0.367	0.784	Positive signed AUC indicates higher signature scores in Refractory tumors.
RAIR-specific benchmark	GSE151179	Refractory vs Avid	Angiogenesis	MSigDB Hallmark	35	4	-	Signed AUC	-0.129	AUC	0.436	0.694	0.799	Positive signed AUC indicates higher signature scores in Refractory tumors.
RAIR-specific benchmark	GSE151179	Refractory vs Avid	Inflammatory	MSigDB Hallmark	35	4	-	Signed AUC	-0.271	AUC	0.364	0.392	0.784	Positive signed AUC indicates higher signature scores in Refractory tumors.
RAIR-specific benchmark	GSE151179	Refractory vs Avid	IFN-gamma	MSigDB Hallmark	35	4	-	Signed AUC	-0.157	AUC	0.421	0.627	0.799	Positive signed AUC indicates higher signature scores in Refractory tumors.
ATC transfer summary	4 ATC public cohorts	ATC vs PTC/Normal contrasts	RAIR (study)	Study-derived RAIR up-module score	4	0	4	Mean |signed AUC|	0.661	Mean signed AUC	-0.661	0.155	0.157	n_secondary = ATC-high cohorts; n_tertiary = comparator-high cohorts.
ATC transfer summary	4 ATC public cohorts	ATC vs PTC/Normal contrasts	EMT	MSigDB Hallmark	4	3	1	Mean |signed AUC|	0.986	Mean signed AUC	0.486	0.018	0.032	n_secondary = ATC-high cohorts; n_tertiary = comparator-high cohorts.
ATC transfer summary	4 ATC public cohorts	ATC vs PTC/Normal contrasts	Hypoxia	MSigDB Hallmark	4	3	1	Mean |signed AUC|	0.818	Mean signed AUC	0.318	0.020	0.034	n_secondary = ATC-high cohorts; n_tertiary = comparator-high cohorts.
ATC transfer summary	4 ATC public cohorts	ATC vs PTC/Normal contrasts	Angiogenesis	MSigDB Hallmark	4	3	1	Mean |signed AUC|	0.811	Mean signed AUC	0.394	0.045	0.059	n_secondary = ATC-high cohorts; n_tertiary = comparator-high cohorts.
ATC transfer summary	4 ATC public cohorts	ATC vs PTC/Normal contrasts	Inflammatory	MSigDB Hallmark	4	4	0	Mean |signed AUC|	0.726	Mean signed AUC	0.726	0.100	0.120	n_secondary = ATC-high cohorts; n_tertiary = comparator-high cohorts.
ATC transfer summary	4 ATC public cohorts	ATC vs PTC/Normal contrasts	IFN-gamma	MSigDB Hallmark	4	4	0	Mean |signed AUC|	0.761	Mean signed AUC	0.761	0.027	0.041	n_secondary = ATC-high cohorts; n_tertiary = comparator-high cohorts.
All-drug fixed-effect benchmark	PRISM thyroid subset	Drug-only fixed effect vs Drug + signature	RAIR (study)	Study-derived transferred RAIRScoreCell	11690	1546	8	Delta adjusted R2	0.014	Standardized beta	-0.033	8.62e-91	2.59e-90	Baseline uses compound identity only.
All-drug fixed-effect benchmark	PRISM thyroid subset	Drug-only fixed effect vs Drug + signature	EMT	MSigDB Hallmark	11690	1546	8	Delta adjusted R2	0.008	Standardized beta	0.026	1.05e-55	2.09e-55	Baseline uses compound identity only.
All-drug fixed-effect benchmark	PRISM thyroid subset	Drug-only fixed effect vs Drug + signature	Hypoxia	MSigDB Hallmark	11690	1546	8	Delta adjusted R2	0.017	Standardized beta	0.036	8.43e-112	5.06e-111	Baseline uses compound identity only.
All-drug fixed-effect benchmark	PRISM thyroid subset	Drug-only fixed effect vs Drug + signature	Angiogenesis	MSigDB Hallmark	11690	1546	8	Delta adjusted R2	4.96e-04	Standardized beta	0.006	8.35e-05	1.00e-04	Baseline uses compound identity only.
All-drug fixed-effect benchmark	PRISM thyroid subset	Drug-only fixed effect vs Drug + signature	Inflammatory	MSigDB Hallmark	11690	1546	8	Delta adjusted R2	2.16e-04	Standardized beta	-0.004	0.007	0.007	Baseline uses compound identity only.
All-drug fixed-effect benchmark	PRISM thyroid subset	Drug-only fixed effect vs Drug + signature	IFN-gamma	MSigDB Hallmark	11690	1546	8	Delta adjusted R2	0.003	Standardized beta	-0.016	6.30e-24	9.45e-24	Baseline uses compound identity only.
Class-level Delta AUC	PRISM thyroid subset	VEGFR/KDR inhibitors	RAIR (study)	Study-derived transferred RAIRScoreCell	53	5	3	Mean Delta AUC	-0.103	SD Delta AUC	0.159	1.90e-05	3.81e-05	Negative Delta AUC (High - Low) indicates greater sensitivity in the high-score group.
Class-level Delta AUC	PRISM thyroid subset	VEGFR/KDR inhibitors	EMT	MSigDB Hallmark	54	5	3	Mean Delta AUC	0.104	SD Delta AUC	0.128	1.65e-07	9.90e-07	Negative Delta AUC (High - Low) indicates greater sensitivity in the high-score group.
Class-level Delta AUC	PRISM thyroid subset	VEGFR/KDR inhibitors	Hypoxia	MSigDB Hallmark	54	5	3	Mean Delta AUC	0.079	SD Delta AUC	0.122	3.19e-06	9.57e-06	Negative Delta AUC (High - Low) indicates greater sensitivity in the high-score group.
Class-level Delta AUC	PRISM thyroid subset	VEGFR/KDR inhibitors	Angiogenesis	MSigDB Hallmark	54	5	3	Mean Delta AUC	-0.005	SD Delta AUC	0.094	0.618	0.618	Negative Delta AUC (High - Low) indicates greater sensitivity in the high-score group.
Class-level Delta AUC	PRISM thyroid subset	VEGFR/KDR inhibitors	Inflammatory	MSigDB Hallmark	54	5	3	Mean Delta AUC	-0.005	SD Delta AUC	0.094	0.618	0.618	Negative Delta AUC (High - Low) indicates greater sensitivity in the high-score group.
Class-level Delta AUC	PRISM thyroid subset	VEGFR/KDR inhibitors	IFN-gamma	MSigDB Hallmark	54	5	3	Mean Delta AUC	-0.083	SD Delta AUC	0.132	2.65e-05	3.97e-05	Negative Delta AUC (High - Low) indicates greater sensitivity in the high-score group.
Class-level Delta AUC	PRISM thyroid subset	RAF/BRAF inhibitors	RAIR (study)	Study-derived transferred RAIRScoreCell	13	5	3	Mean Delta AUC	-0.039	SD Delta AUC	0.261	0.328	0.393	Negative Delta AUC (High - Low) indicates greater sensitivity in the high-score group.
Class-level Delta AUC	PRISM thyroid subset	RAF/BRAF inhibitors	EMT	MSigDB Hallmark	13	5	3	Mean Delta AUC	0.112	SD Delta AUC	0.204	0.021	0.042	Negative Delta AUC (High - Low) indicates greater sensitivity in the high-score group.
Class-level Delta AUC	PRISM thyroid subset	RAF/BRAF inhibitors	Hypoxia	MSigDB Hallmark	13	5	3	Mean Delta AUC	-0.040	SD Delta AUC	0.236	0.576	0.576	Negative Delta AUC (High - Low) indicates greater sensitivity in the high-score group.
Class-level Delta AUC	PRISM thyroid subset	RAF/BRAF inhibitors	Angiogenesis	MSigDB Hallmark	13	5	3	Mean Delta AUC	-0.283	SD Delta AUC	0.176	0.002	0.005	Negative Delta AUC (High - Low) indicates greater sensitivity in the high-score group.
Class-level Delta AUC	PRISM thyroid subset	RAF/BRAF inhibitors	Inflammatory	MSigDB Hallmark	13	5	3	Mean Delta AUC	-0.283	SD Delta AUC	0.176	0.002	0.005	Negative Delta AUC (High - Low) indicates greater sensitivity in the high-score group.
Class-level Delta AUC	PRISM thyroid subset	RAF/BRAF inhibitors	IFN-gamma	MSigDB Hallmark	13	5	3	Mean Delta AUC	-0.093	SD Delta AUC	0.234	0.184	0.276	Negative Delta AUC (High - Low) indicates greater sensitivity in the high-score group.
Cross-validated prediction gain	PRISM thyroid subset	Drug-only baseline vs Drug + signature	Hypoxia	MSigDB Hallmark	11690	1546	8	Delta CV R2	0.020	Signature CV R2	0.541	-	-	Drug-only baseline benchmark; Delta RMSE is reported in the raw CV sheet.
Cross-validated prediction gain	PRISM thyroid subset	Drug-only baseline vs Drug + signature	RAIR (study)	Study-derived transferred RAIRScoreCell	11690	1546	8	Delta CV R2	0.016	Signature CV R2	0.537	-	-	Drug-only baseline benchmark; Delta RMSE is reported in the raw CV sheet.
Cross-validated prediction gain	PRISM thyroid subset	Drug-only baseline vs Drug + signature	EMT	MSigDB Hallmark	11690	1546	8	Delta CV R2	0.010	Signature CV R2	0.531	-	-	Drug-only baseline benchmark; Delta RMSE is reported in the raw CV sheet.
Cross-validated prediction gain	PRISM thyroid subset	Drug-only baseline vs Drug + signature	IFN-gamma	MSigDB Hallmark	11690	1546	8	Delta CV R2	0.004	Signature CV R2	0.525	-	-	Drug-only baseline benchmark; Delta RMSE is reported in the raw CV sheet.
Cross-validated prediction gain	PRISM thyroid subset	Drug-only baseline vs Drug + signature	Angiogenesis	MSigDB Hallmark	11690	1546	8	Delta CV R2	5.46e-04	Signature CV R2	0.521	-	-	Drug-only baseline benchmark; Delta RMSE is reported in the raw CV sheet.
Cross-validated prediction gain	PRISM thyroid subset	Drug-only baseline vs Drug + signature	Inflammatory	MSigDB Hallmark	11690	1546	8	Delta CV R2	1.66e-04	Signature CV R2	0.521	-	-	Drug-only baseline benchmark; Delta RMSE is reported in the raw CV sheet.
